# Supplementary material for: History and Evolution of the Hypervirulent Clostridioides difficile Ribotype 027 Lineage
Source: Microorganisms. 2025 Oct 15;13(10):2376. doi: 10.3390/microorganisms13102376 (PMC12566550; doi:10.3390/microorganisms13102376)
Supplement: Supplementary file 1 [file microorganisms-13-02376-s001.zip]

Archive with 1 entries (1 files):
- microorganisms-3870020-supplementary.xlsx
