# Supplementary material for: History and Evolution of the Hypervirulent Clostridioides difficile Ribotype 027 Lineage
Source: Microorganisms. 2025 Oct 15;13(10):2376. doi: 10.3390/microorganisms13102376 (PMC12566550; doi:10.3390/microorganisms13102376)
Supplement: Supplementary file 1 [file microorganisms-13-02376-s001.zip › microorganisms-3870020-supplementary.xlsx]

## Sheet: Sheet1
Name	PCR ribotype	Clade	MLST	Thr82Ile mutation in gyrA	Tn6192 Transposon	Tn6105 Transposon	FQR lineage	Country	Collection date	Clinical origin	Accession	Source
CD196	RT027	2	ST1	No	No	No	pre-epidemic	France	1985	patient with PMC	NC_013315.1	https://pubmed.ncbi.nlm.nih.gov/19781061/ and https://pmc.ncbi.nlm.nih.gov/articles/PMC6368847/#CIT0005
RT153	RT153	2	ST32	No	No	No		Netherlands	2003	human	ERR126272/ SRR1519439	https://pubmed.ncbi.nlm.nih.gov/22705462/
BI-14	RT244	2	ST41	No	No	No		United States	2004	human symptomatic infection	SRR2751311	https://www.eurosurveillance.org/content/10.2807/1560-7917.ES2015.20.10.21059
LSTM002	RT027	2	ST1	Yes	Yes	No	FQR1	United States	2005	human	ERS017232	https://pubmed.ncbi.nlm.nih.gov/23222960/
R20291	RT027	2	ST1	Yes	Yes	Yes	FQR2	United Kingdom	2006	human	NZ_CP115183	https://pmc.ncbi.nlm.nih.gov/articles/PMC6368847/#CIT0005
RT198UK	RT198	2	ST1	Yes	Yes	Yes	FQR2	United Kingdom	2006	human symptomatic infection	SRR1519442 from UK	https://pubmed.ncbi.nlm.nih.gov/22705462/
2007140	RT027	2	ST1	Yes	Yes	No	FQR1	United States	2007	human	ERS004205 (ERR111458)	https://pubmed.ncbi.nlm.nih.gov/23222960/
2007855	RT027	2	ST1	Yes	Yes	No	FQR1	United States	2007	bovine	FN665654	https://pubmed.ncbi.nlm.nih.gov/23222960/
kor002	RT027	2	ST1	Yes	Yes	No	FQR1	Korea	2007	human	ERS017226 (ERR031689)	https://pubmed.ncbi.nlm.nih.gov/23222960/
Lei020	RT027	2	ST1	Yes	Yes	Yes	FQR2	Netherlands	2007	human	ERS032945 (ERR044844)	https://pubmed.ncbi.nlm.nih.gov/23222960/
Lei025	RT027	2	ST1	Yes	Yes	No	FQR1	Switzerland	2007	human	ERS032950 (ERR044801)	https://pubmed.ncbi.nlm.nih.gov/23222960/
RT016	RT016	2	ST1	Yes	Yes	Yes	FQR2	United Kingdom	2008	human	SRR1519382	https://pubmed.ncbi.nlm.nih.gov/22705462/
Lei036	RT027	2	ST1	Yes	Yes	Yes	FQR2	Poland	2009	human	ERS032961 (ERR044812)	https://pubmed.ncbi.nlm.nih.gov/23222960/
RT027J	RT027	2	ST1	No	No	No	pre-epidemic?	Japan	2009	human inpatient	CD110 DRR267276	https://pmc.ncbi.nlm.nih.gov/articles/PMC9675170/
Aus001	RT027	2	ST1	Yes	Yes	Yes	FQR2	Australia	2010	human	ERS017078 (ERR029488)	https://pubmed.ncbi.nlm.nih.gov/23222960/
L.11.7345118	RT244	2	ST41	No	No	No		United States	2011	human symptomatic infection	SRR2751309 TcdB4-like	https://www.eurosurveillance.org/content/10.2807/1560-7917.ES2015.20.10.21059
MDU-064d	RT244	2	ST41	No	No	No		Australia	2011	human symptomatic infection	SRR2751308 TcdB4-like	https://www.eurosurveillance.org/content/10.2807/1560-7917.ES2015.20.10.21059
RT244	RT244	2	ST41	No	No	No		Australia	2011	human symptomatic infection	SRR2751302	https://enterobase.warwick.ac.uk/species/clostridium/search_strains
RT075J	RT075	2	ST95	No	No	No		Japan	2012	human inpatient	CD329 DRR267278	https://www.ncbi.nlm.nih.gov/pmc/articles/PMC9675170/
RT080J	RT080	2	ST192	No	No	No		Japan	2012	human inpatient	CD374 DRR267279	https://www.ncbi.nlm.nih.gov/pmc/articles/PMC9675170/
RT176	RT176	2	ST1	Yes	Yes	Yes	FQR2	Czech Republic	2013	human	SRR7308694	https://pubmed.ncbi.nlm.nih.gov/29659747/
RT251	RT251	2	ST231	No	No	No		Australia	2015	human	ERR1347091	https://pubmed.ncbi.nlm.nih.gov/31260740/
RT036G	RT036	2	ST1	Yes	Yes	No	FQR1	Greece	2019	human	ERR3981060	https://pubmed.ncbi.nlm.nih.gov/32781108/
RT181G	RT181	2	ST1	Yes	Yes	Yes	FQR2	Greece	2019	human	ERR3981074	https://enterobase.warwick.ac.uk/species/clostridium/search_strains
BAA-1870	RT027	2	ST1	Yes	Yes	Yes	FQR2	United States	N/A	human	ATCC BAA-1870
RT019	RT019	2	ST67	No	No	No		United Kingdom	2014	human	SRR1519385 also tcdB4	University of Oxford
RT591	RT591	2	ST62	No	No	No		United Kingdom	1987	human	strain 8864 ERR232387	https://pubmed.ncbi.nlm.nih.gov/24336451/
RT955	RT955	2	ST1	Yes	Yes	Yes	FQR2	United Kingdom	2021	human	CLO_GA2297AA_AS	https://enterobase.warwick.ac.uk/species/clostridium/search_strains
